# Supplementary material for: SOX10, MITF, and microRNAs: Decoding their interplay in regulating melanoma plasticity
Source: Int J Cancer. 2025 Jun 3;157(7):1277–93. doi: 10.1002/ijc.35499 (PMC12334912; doi:10.1002/ijc.35499)
Supplement: Supplementary file 3 — Data S3. Supporting Information data. [file IJC-157-1277-s001.zip]

Archive with 2 entries (2 files):
- 02_cyoscape_sox10-mir-melanoma.cys
- 01_cell-designer_sox10-mir-melanoma.xml
